# Supplementary material for: Combining amino acid PET and MRI imaging increases accuracy to define malignant areas in adult glioma
Source: Nat Commun. 2023 Jul 29;14:4572. doi: 10.1038/s41467-023-39731-8 (PMC10387066; doi:10.1038/s41467-023-39731-8)
Supplement: Supplementary file 4 — Source data [file 41467_2023_39731_MOESM4_ESM.xlsx]

## Sheet: Figure 1a
Figure 1a
	patient	target	diagnosis	diagnosis (tumor=1)
	1	T1-GAD+	astrogliosis	0
	1	T1-GAD+	astrogliosis	0
	1	T1-GAD+	G3	1
	1	T1-GAD+	G3	1
	1	T1-GAD+	G3	1
	1	T1-GAD+	G3	1
	1	T1-GAD+	G3	1
	1	PET +	G2	1
	1	PET +	astrogliosis	0
	1	PET +	astrogliosis	0
	1	PET +	G3	1
	1	PET +	G3	1
	1	PET +	G3	1
	1	PET +	G3	1
	1	PET +	G3	1
	1	FLAIR	astrogliosis	0
	1	FLAIR	astrogliosis	0
	1	FLAIR	astrogliosis	0
	1	FLAIR	astrogliosis	0
	1	FLAIR	astrogliosis	0
	1	FLAIR	astrogliosis	0
	1	FLAIR	G2	1
	1	FLAIR	G2	1
	2	T1-GAD+	G3	1
	2	T1-GAD+	G3	1
	2	T1-GAD+	G3	1
	2	T1-GAD+	G3	1
	2	T1-GAD+	G3	1
	2	T1-GAD+	G3	1
	2	T1-GAD+	G3	1
	2	T1-GAD+	G3	1
	2	PET +	G3	1
	2	PET +	G2	1
	2	PET +	G2	1
	2	PET +	G2	1
	2	PET +	G2	1
	2	PET +	G3	1
	2	PET +	G3	1
	2	PET +	G3	1
	2	FLAIR	astrogliosis	0
	2	FLAIR	astrogliosis	0
	2	FLAIR	astrogliosis	0
	2	FLAIR	astrogliosis	0
	2	FLAIR	astrogliosis	0
	2	FLAIR	astrogliosis	0
	2	FLAIR	astrogliosis	0
	3	T1-GAD+	G3	1
	3	T1-GAD+	G3	1
	3	T1-GAD+	G3	1
	3	T1-GAD+	G3	1
	3	T1-GAD+	G3	1
	3	T1-GAD+	G3	1
	3	T1-GAD+	G3	1
	3	PET -	G2	1
	3	PET -	G2	1
	3	PET -	G2	1
	3	PET -	G2	1
	3	PET -	G2	1
	3	PET -	G2	1
	3	PET +	G2	1
	3	PET +	G2	1
	3	PET +	G2	1
	3	PET +	G2	1
	3	PET +	G3	1
	3	PET +	G3	1
	3	PET +	G3	1
	3	PET +	G3	1
	3	FLAIR	G3	1
	3	FLAIR	G3	1
	3	FLAIR	G3	1
	4	T1-GAD+	G3	1
	4	T1-GAD+	G3	1
	4	T1-GAD+	G3	1
	4	T1-GAD+	G3	1
	4	T1-GAD+	G3	1
	4	PET +	G3	1
	4	PET +	G3	1
	4	PET +	G3	1
	4	PET +	G3	1
	4	FLAIR	G2	1
	4	FLAIR	G2	1
	4	FLAIR	G2	1
	4	FLAIR	G2	1
	5	T1-GAD+	G3	1
	5	T1-GAD+	G3	1
	5	T1-GAD+	G3	1
	5	T1-GAD+	G3	1
	5	PET +	G3	1
	5	PET +	G3	1
	5	PET +	G4	1
	5	PET +	G4	1
	5	FLAIR	astrogliosis	0
	5	FLAIR	astrogliosis	0
	5	FLAIR	astrogliosis	0
	5	FLAIR	astrogliosis	0
	6	T1-GAD+	G4	1
	6	T1-GAD+	G4	1
	6	T1-GAD+	G4	1
	6	PET +	G4	1
	6	PET +	G4	1
	6	PET +	G4	1
	6	FLAIR	G4	1
	6	FLAIR	G4	1
	7	T1-GAD+	G3	1
	7	T1-GAD+	G3	1
	7	T1-GAD+	G3	1
	7	PET +	G3	1
	7	PET +	G3	1
	7	PET +	G3	1
	7	FLAIR	G2	1
	7	FLAIR	G2	1
	7	FLAIR	G2	1
	8	T1-GAD+	G3	1
	8	T1-GAD+	G3	1
	8	PET +	G4	1
	8	PET +	G4	1
	8	PET +	G4	1
	8	PET +	G4	1
	8	FLAIR	astrogliosis	0
	8	FLAIR	astrogliosis	0
	8	FLAIR	astrogliosis	0
	8	FLAIR	astrogliosis	0
	9	T1-GAD+	G2	1
	9	T1-GAD+	G3	1
	9	T1-GAD+	G3	1
	9	T1-GAD+	G3	1
	9	PET +	G3	1
	9	PET +	G2	1
	9	PET +	G2	1
	9	PET +	G3	1
	9	PET +	G3	1
	9	FLAIR	G2	1
	9	FLAIR	G2	1
	10	T1-GAD+	G4	1
	10	T1-GAD+	G4	1
	10	T1-GAD+	G4	1
	10	PET -	G3	1
	10	PET -	astrogliosis	0
	10	PET -	G3	1
	10	PET -	astrogliosis	0
	10	PET -	astrogliosis	0
	10	PET +	G4	1
	10	PET +	G4	1
	10	PET +	G4	1
	10	FLAIR	astrogliosis	0
	10	FLAIR	astrogliosis	0
	10	FLAIR	astrogliosis	0
	10	FLAIR	astrogliosis	0
	11	T1-GAD+	G2	1
	11	T1-GAD+	G2	1
	11	T1-GAD+	astrogliosis	0
	11	PET +	astrogliosis	0
	11	PET +	G2	1
	11	PET +	G2	1
	11	PET +	G2	1
	11	PET +	G2	1
	11	PET +	G2	1
	12	T1-GAD+	G3	1
	12	T1-GAD+	G3	1
	12	T1-GAD+	G3	1
	12	T1-GAD+	G3	1
	12	PET +	G3	1
	12	PET +	G3	1
	12	PET +	G3	1
	12	PET +	G3	1
	12	FLAIR	G3	1
	12	FLAIR	G3	1
	12	FLAIR	G3	1
	12	FLAIR	astrogliosis	0
	13	T1-GAD+	G4	1
	13	T1-GAD+	G4	1
	13	T1-GAD+	G4	1
	13	T1-GAD+	G4	1
	13	PET +	G4	1
	13	PET +	G4	1
	13	PET +	G4	1
	13	PET +	G4	1
	14	T1-GAD+	G2	1
	14	T1-GAD+	astrogliosis	0
	14	T1-GAD+	G2	1
	14	PET +	G3	1
	14	PET +	G3	1
	14	PET +	G3	1
	14	PET +	G3	1
	14	FLAIR	astrogliosis	0
	14	FLAIR	astrogliosis	0
	14	FLAIR	astrogliosis	0
	15	T1-GAD+	G3	1
	15	T1-GAD+	G3	1
	15	T1-GAD+	G4	1
	15	T1-GAD+	G4	1
	15	T1-GAD+	G4	1
	15	T1-GAD+	G3	1
	15	PET +	astrogliosis	0
	15	PET +	G3	1
	15	PET +	G3	1
	15	PET +	G3	1
	15	PET +	G3	1
	15	PET +	G4	1
	15	FLAIR	G3	1
	15	FLAIR	G3	1
	15	FLAIR	G4	1
	15	FLAIR	G4	1
	16	PET +	astrogliosis	0
	16	PET +	astrogliosis	0
	16	PET +	astrogliosis	0
	16	PET +	G2	1
	16	PET +	G2	1
	16	PET +	G2	1
	16	PET +	G2	1
	16	FLAIR	astrogliosis	0
	16	FLAIR	astrogliosis	0
	16	FLAIR	astrogliosis	0
	17	T1-GAD+	G4	1
	17	T1-GAD+	G4	1
	17	T1-GAD+	G4	1
	17	T1-GAD+	G4	1
	17	T1-GAD+	G4	1
	17	T1-GAD+	G4	1
	17	T1-GAD+	G4	1
	17	PET +	astrogliosis	0
	17	PET +	G4	1
	17	PET +	astrogliosis	0
	18	T1-GAD+	G4	1
	18	T1-GAD+	G4	1
	18	T1-GAD+	G4	1
	18	T1-GAD+	G3	1
	18	PET +	G2	1
	18	PET +	G4	1
	18	PET +	G4	1
	18	PET +	G4	1
	18	FLAIR	astrogliosis	0
	18	FLAIR	astrogliosis	0
	18	FLAIR	G2	1
	19	T1-GAD+	G4	1
	19	T1-GAD+	G4	1
	19	T1-GAD+	G3	1
	19	T1-GAD+	G4	1
	19	T1-GAD+	G4	1
	19	PET +	G4	1
	19	PET +	G4	1
	19	PET +	G4	1
	19	PET +	G4	1
	19	FLAIR	G3	1
	19	FLAIR	G3	1
	19	FLAIR	G3	1
	19	FLAIR	G3	1
	20	T1-GAD+	G3	1
	20	T1-GAD+	G3	1
	20	T1-GAD+	G3	1
	20	T1-GAD+	G3	1
	20	T1-GAD+	G3	1
	20	T1-GAD+	G3	1
	20	PET +	G3	1
	20	PET +	G3	1
	20	PET +	G3	1
	20	PET +	G3	1
	20	PET +	G3	1
	20	FLAIR	astrogliosis	0
	20	FLAIR	astrogliosis	0
	20	FLAIR	astrogliosis	0
	20	FLAIR	astrogliosis	0
	21	PET +	G3	1
	21	PET +	G3	1
	21	PET +	G3	1
	21	PET +	G3	1
	21	PET +	G3	1
	21	FLAIR	G2	1
	22	T1-GAD+	G3	1
	22	T1-GAD+	G3	1
	22	T1-GAD+	G3	1
	22	PET +	G4	1
	22	FLAIR	G3	1
	22	FLAIR	G3	1
	23	PET +	G3	1
	23	PET +	G3	1
	23	PET +	G4	1
	23	PET +	G4	1
	23	PET +	G3	1
	23	PET +	G3	1
	23	PET +	G4	1
	23	FLAIR	G3	1
	23	FLAIR	G3	1
	23	FLAIR	G3	1

## Sheet: Figure 1c
Figure 1
		Patient	SUV Brain	SUV T1Gad+/PET+	SUV T1Gad-/PET+	SUV T1Gad-/Flair+/PET-	(SUV T1Gad+/PET+) / (SUV Brain)	(SUV T1Gad-/PET+) / (SUV Brain)	(SUV T1Gad-/Flair+/PET-) / (SUV Brain)
		1	0.76	2.6	2.32	1.25	3.42105	3.05263	1.64474
		2	0.86	1.42	2.26	0.89	1.65116	2.62791	1.03488
		3	0.8	3.94	3.89	1.17	4.925	4.8625	1.4625
		4	1.17	2.25	2.62	1.22	1.92308	2.23932	1.04274
		5	0.8	4.19	2.94	1.19	5.2375	3.675	1.4875
		6		3.14	2.94
		7	0.64	1.25	1.58	1.04	1.95312	2.46875	1.625
		8	0.69	3.54	2.98	1.58	5.13043	4.31884	2.28986
		9	1.07	4.75	3.72	2.65	4.43925	3.47664	2.47664
		10	1.1	2.02	1.38	1.01	1.83636	1.25455	0.918182
		11	1.6	1.48	1	0.91	0.925	0.625	0.56875
		12	0.6	1.49	1.17	1.03	2.48333	1.95	1.71667
		13		2.45	1.92
		14	1.04	2.1	1.47	1.04	2.01923	1.41346	1
		15		2.49	2.44
		16	0.4		0.65	0.4		1.625	1
		17	1.2	3.35	1.91	1.23	2.79167	1.59167	1.025
		18	0.97	1.77	1.6	1.24	1.82474	1.64948	1.27835
		19	1.38	3.54	3.43	2.53	2.56522	2.48551	1.83333
		20	0.92	1.39	2.7	1.21	1.51087	2.93478	1.31522
		21	0.8		2.57	1.26		3.2125	1.575
		22	0.46	2.15	1.75	0.6	4.67391	3.80435	1.30435
		23			2.3

## Sheet: Table 1
Table 1
	Patient	WHO grade	sex	age at biopsy	Previous radiotherapy	Overall survival [month]
	1	G3	f	48	0	79
	2	G3	m	36	0	52
	3	G3	f	38	0	78
	4	G3	m	45	1	14
	5	G4	f	71	0	7
	6	G4	m	54	0	3
	7	G3	m	18	0	13
	8	G4	m	86	0	2
	9	G3	m	42	0	64
	10	G4	m	60	0	14
	11	G2	m	37	0	51
	12	G3	f	41	0	59
	13	G4	m	67	0	37
	14	G3	f	42	1	54
	15	G4	m	47	1	28
	16	G2	f	39	0	50
	17	G4	f	34	0	2
	18	G4	m	47	0	18
	19	G4	f	58	1	25
	20	G3	f	47	1	52
	21	G3	f	46	0	48
	22	G4	f	47	0	48
	23	G4	f	42	1	43

## Sheet: Table 2
Table 2
	Pacjent	T1Gad+/PET+	T1Gad-/PET+	T1Gad-/Flair+/PET-	WHO grade ("gold standard")
	1	WHO III	WHO III	WHO II	WHO III
	2	WHO III	WHO III		WHO III
	3	WHO III	WHO III	WHO III	WHO III
	4	WHO III	WHO III	WHO II	WHO III
	5	WHO III	WHO IV		WHO IV
	6	WHO IV	WHO IV	WHO IV	WHO IV
	7	WHO III	WHO III	WHO II	WHO III
	8	WHO III	WHO IV		WHO IV
	9	WHO III	WHO III	WHO III	WHO III
	10	WHO IV	WHO IV		WHO IV
	11	WHO II	WHO II		WHO II
	12	WHO III	WHO III	WHO III	WHO III
	13	WHO IV	WHO IV		WHO IV
	14	WHO II	WHO III		WHO III
	15	WHO IV	WHO IV	WHO IV	WHO IV
	16		WHO II		WHO II
	17	WHO IV	WHO IV		WHO IV
	18	WHO IV	WHO IV	WHO II	WHO IV
	19	WHO IV	WHO IV	WHO III	WHO IV
	20	WHO III	WHO III		WHO III
	21		WHO III	WHO II	WHO III
	22	WHO III	WHO IV	WHO IV	WHO IV
	23		WHO IV	WHO III	WHO IV

## Sheet: Table S1
Table S1
		Patient	T1Gad+/PET+	T1Gad+/PET-	T1Gad-/PET+	T1Gad-/Flair+/PET-	Final HP result (WHO 2021)	MGMT methylation	Codeletion 1p/19q	IDH1 mutation	IDH2 mutation	Previous irradiation	Overall Survival[months]
		1	WHO III	-	WHO III	WHO II	Oligodendroglioma, IDH- mutant, G3	+	+	+	—	0	79
		2	WHO III	-	WHO III	No tumor cells	Astrocytoma, IDH-mutant, G3	+	—	+	—	0	52
		3	WHO III	WHO II	WHO III	WHO III	Oligodendroglioma, IDH- mutant, G3	+	+	+	—	0	78
		4	WHO III	-	WHO III	WHO II	Astrocytoma IDH-mutant, G3	+	+	+	—	+	14
		5	WHO III	-	WHO IV	No tumor cells	Glioblastoma, IDH wildtype G4	+	—	—	—	0	7
		6	WHO IV	WHO IV	WHO IV	WHO IV	Glioblastoma, NOS G4	Not performed	Not performed	Not performed	Not performed	0	3
		7	WHO III	-	WHO III	WHO II	Astrocytoma, IDH-mutant, G3	Not performed	Not performed	1	Not performed	0	13
		8	WHO III	-	WHO IV	No tumor cells	Glioblastoma, NOS G4	Not performed	Not performed	Not performed	Not performed	0	2
		9	WHO III	-	WHO III	WHO II/III	Oligodendroglioma, IDH- mutant, G3	Not performed	Not performed	1	Not performed	0	64
		10	WHO IV	-	WHO IV	No tumor cells	Glioblastoma, IDH wildtype G4	+	—	—	—	0	14
		11	WHO II	-	WHO II	-	Astrocytoma, NOS, G2	Not performed	Not performed	Not performed	Not performed	0	51
		12	WHO III	-	WHO III	WHO III	Oligodendroglioma, IDH- mutant, G3	+	+	+	—	0	59
		13	WHO IV	-	WHO IV	-	Glioblastoma, IDH wildtype G4	+	—	—	—	0	37
		14	WHO II	-	WHO III	No tumor cells	Astrocytoma, IDH-mutant, G3	+	—	+	—	+	54
		15	WHO IV	-	WHO IV	WHO IV	Glioblastoma, IDH mutant G4	+	+	+	—	+	28
		16	-	-	WHO II	No tumor cells	Astrocytoma, IDH wildtype G2	—	—	—	—	0	50
		17	WHO IV	-	WHO IV	-	Glioblastoma, IDH mutant G4	+	—	+	—	0	2
		18	WHO IV	-	WHO IV	WHO II	Glioblastoma IDH wildtype G4	—	—	—	—	0	18
		19	WHO IV	-	WHO IV	WHO III	Glioblastoma IDH wildtype G4	+	—	—	—	+	25
		20	WHO III	-	WHO III	No tumor cells	Oligodendroglioma, IDH- mutant, G3	+	+	+	—	+	52
		21	-	-	WHO III	WHO II	Oligodendroglioma, IDH- mutant,G3	+	+	+	—	0	48
		22	WHO III	-	WHO IV	WHO III/IV	Glioblastoma NOS G4	Not performed	Not performed	Not performed	Not performed	0	48
		23	-	-	WHO IV	WHO III	Glioblastoma IDH mutant G4	+	+	+	—	+	43

## Sheet: Figure 2c 1
Figure 2c 1	Patient	T1-GAD+	PET -	PET +	FLAIR																													ostateczna histopatologia
	1																																	III
		-9 (parafina) - astrogliosis		-9 (parafina) - astrogliosis
				-8 (parafina) - astrogliosis
		-4 (parafina) - WHO III
				-4 (parafina)- WHO III
		-2 (parafina) - WHO III
				1, (parafina) - WHO III
				2 (parafina) - WHO III
					-24 (parafina) - WHO II
	2																																	III
				-4 (parafina) - WHO II
		-2 (parafina) - WHO III		-2 (parafina) - WHO II	-1 (parafina) - odczyn astroglejowy
		0 (parafina) - WHO III		0 (parafina) - WHO II	1 (parafina) - odczyn (astrogliosis)
				3 (parafina) - WHO III	3 (parafina) - odczyn
		3 (parafina) - WHO III		4 (parafina) - WHO III
	3																																	III
		-5 (parafina) - WHO III	-3 (parafina) - WHO II	-6 (parafina) - WHO II
			0 (parafina) - WHO II	-4 (parafina) - WHO II
		1 (parafina) - WHO III	2 (parafina) - WHO II	1 (parafina) - WHO III	-26 (parafina) - WHO III
			3 (parafina) - WHO II	2 (parafina) - WHO III
				3 (parafina) - WHO III
	4																																	III
		-2 (parafina) - WHO III		-12 (parafina) - WHO III	-14 (parafina) - WHO II
		0 (parafina) - WHO III		-10 (parafina) - WHO III	-12 (parafina) - WHO II
		1 (parafina) - WHO III
	5
		-2 (parafina) - WHO III		-2 (parafina) - WHO III	-7 (parafina) - odczyn
		0 (parafina) - WHO III		0 (parafina) - WHO IV	-5 (parafina) - odczyn
	6		-3 (parafina) - WHO IV
		-14 (parafin) - WHO IV	-2 (parafina) - odczyn (astrogliosis)	-1 (parafina) - WHO IV
		-13 (parafina) - WHO IV	-1 (parafina) - WHO III
			0 (parafina) - odczyn (astrogliosis)
			1 (parafina) - odczyn (astrogliosis)
	7	-4 (parafina) - WHO III																																IV
				-1 (parafina) - WHO III
		- 2 (parafina) - WHO III		0 (parafina) - WHO III	-5 (parafina) - WHO II
	8																																	IV
				-17 (parafina) - WHO IV	-2 (parafina) - odczyn
		-14 (parafina) - WHO III		-15 (parafina) - WHO IV	0 (parafina) - odczyn
	9																																	III
	rycina	-2 (parafina) - WHO III		-2 (parafina) - WHO II	-1 (parafina) - WHO II
				-1 (parafina) - WHO II
		0 (parafina) - WHO III		0 (parafina) - WHO III
				1 (parafina) - WHO III
	10			-3 (szkiełko) - WHO IV																														IV
		-3 (parafina) - WHO IV		-2 (parafina) - WHO IV	-19 (parafina) - odczyn
		-2 (parafina) - WHO IV		-1 (parafina) - WHO IV
					-17 (parafina) - odczyn
	11																																	II
		-1 (parafina) - WHO II
		0 (parafina) - odczyn		0 (parafina) - WHO II
				1 (parafina) - WHO II
				2 (parafina) - WHO II
	12																																	III
		-2 (parafina) - WHO III		0 (parafina) - WHO III	-2 (parafina) - WHO III
		0 (parafina) - WHO III		2 (parafina) - WHO III	0 (parafina) - odczyn (astrogliosis)
	13
		-1 (parafina) - WHO IV		0 (parafina) - WHO IV
		1 (parafina) - WHO IV		2 (parafina) - WHO IV
	14																																	III
		-2 (parafina) - odczyn		0 (parafina) - WHO III	-17 (parafina) - odczyn
	15			-5 (parafina) - odczyn																														IV
		-34 (parafina) - WHO III		-4 (parafina) - WHO III	-2 (parafina) - WHO III
		-32 (parafina) - WHO IV		-2 (parafina) - WHO III	0 (parafina) - WHO IV
		-30 (parafina) - WHO III		0 (parafina) - WHO IV
	16			-2 (parafina) - odczyn																														II
				-1 (parafina) - odczyn	-8 (parafina) - odczyn
				4 (parafina) - WHO II
				6 (parafina) - WHO II
	17																																	IV
		-4 (parafina) - WHO IV		-23 (parafina) - WHO IV
				-22 (parafina) - odczyn
		-2 (parafina) - WHO IV
		-1 (parafina) - WHO IV
		0 (parafina) - WHO IV
		1 (parafina) - WHO IV
	18	-5 (parafina) - WHO IV																																IV
				-4 (parafina) - WHO IV	-9 (parafina) - odczyn
		-2 (parafina) - WHO IV		-2 (parafina) - WHO IV
		0 (parafina) - WHO III
				0 (parafina) - martwica nowotworowa (necrosis typical for WHO IV)
	19																																	IV
		-1 (parafina) - WHO IV		-5 (parafina) - WHO IV	-19 (parafina) - WHO III
		1 (parafina) - WHO IV		-3 (parafina) - WHO IV	-17 (parafina) - WHO III
		2 (parafina) - WHO IV
	20																																	III
		-3 (parafina ) - WHO III		-3 (parafina) - WHO III	-11 (parafina) - odczyn
				-1 (parafina) - WHO III	-9 (parafina) - odczyn
				0 (parafina) - WHO III
		1 (parafina) - WHO III
	21																																	III
				-2 (parafina) - WHO III
				0 (parafina) - WHO III
				1 (parafina) - WHO III
	22																																	IV
		-32 (parafina) - WHO III		-16 (parafina) - martwica nowotworowa
				-14 (parafina) - WHO IV
	23																																	IV
				-39 (parafina) - WHO III	-44 (parafina) - WHO III
				-38 (parafina) - WHO IV
				-36,(parafina) - WHO III
				-35 (parafina) - WHO III

## Sheet: Figure 2c 2
Figure 2c	Sankey plot
	Target 1 (GAD+/FET+)[17] Grade 4, Samples
	Target 1 (GAD+/FET+) [25] Grade 3, Samples #0F0
	Target 1 (GAD+/FET+)[1] Grade 2, Samples
	Target 1 (GAD+/FET+)[3] Astrogliosis, Samples
	Target 3 (GAD-/FET+)[19] Grade 4, Samples #0F0
	Target 3 (GAD-/FET+)[29] Grade 3, Samples
	Target 3 (GAD-/FET+)[12] Grade 2, Samples
	Target 3 (GAD-/FET+)[6] Astrogliosis, Samples
	Target 2 (GAD+/FET-)[1] Grade 4, Samples
	Target 2 (GAD+/FET-)[1] Grade 3, Samples
	Target 2 (GAD+/FET-)[4] Grade 2, Samples #0F0
	Target 2 (GAD+/FET-)[3] Astrogliosis, Samples
	Target 4 (FLAIR+/GAD-/FET-)[1] Grade 4, Samples
	Target 4 (FLAIR+/GAD-/FET-)[6] Grade 3, Samples
	Target 4 (FLAIR+/GAD-/FET-)[5] Grade 2, Samples
	Target 4 (FLAIR+/GAD-/FET-)[15] Astrogliosis, Samples

## Sheet: Figure 2c 4
Figure 2c 4	Patient	T1-GAD+	PET -	PET +	FLAIR	Final HP
	1	-10 (szkiełko) - astrogliosis		-10 (szkiełko) - WHO II	-33 (szkiełko) astrogliosis	III
		-9 (parafina) - astrogliosis		-9 (parafina) - astrogliosis	-32 (parafina) skrzep (clot)
		-6 (szkiełko) - WHO III		-8 (parafina) - astrogliosis	-31 (szkiełko) astrogliosis
		-4 (parafina) - WHO III		-5 (szkiełko) - WHO III	-30 (szkiełko) astrogliosis
		-3 (parafina ) - WHO III		-4 (parafina)- WHO III	-29 (szkiełko) astrogliosis
		-2 (parafina) - WHO III		0 (szkiełko) -WHO III	-28(szkiełko) astrogliosis
		-1 (parafina) - WHO III		1, (parafina) - WHO III	-27(szkiełko) astrogliosis
				2 (parafina) - WHO III	-26 (szkiełko) - WHO II
					-25 (parafina) - za mały materiał do oceny
					-24 (parafina) - WHO II
	2	-4 (szkiełko) - WHO III		-5 (szkiełko) - WHO III	-3 (szkiełko) - odczyn astroglejowy (astrogliosis)	III
		-3 (szkiełko) - WHO III		-4 (parafina) - WHO II	-2 (szkiełko) - odczyn astroglejowy
		-2 (parafina) - WHO III		-2 (parafina) - WHO II	-1 (parafina) - odczyn astroglejowy
		-1 (szkiełko) - WHO III		-1 (szkiełko) - WHO II	0 (szkiełko) - odczyn astroglejowy
		0 (parafina) - WHO III		0 (parafina) - WHO II	1 (parafina) - odczyn (astrogliosis)
		1 (szkiełko) - WHO III		2 (szkiełko) - WHO III	2 (szkiełko) - odczyn
		2 (parafina) - WHO III		3 (parafina) - WHO III	3 (parafina) - odczyn
		3 (parafina) - WHO III		4 (parafina) - WHO III
	3	-6 (szkiełko) - WHO III	-4 (szkiełko) - WHO II	-7 (szkiełko) - WHO II	-31 (szkiełko) - skrzep	III
		-5 (parafina) - WHO III	-3 (parafina) - WHO II	-6 (parafina) - WHO II	-30 (szkiełko) - skrzep
		-4 (szkiełko) - WHO III	-1 (szkiełko) - skrzep	-5 (szkiełko) - WHO II	-29 (szkiełko) - skrzep
		-3 (parafina) - WHO III	0 (parafina) - WHO II	-4 (parafina) - WHO II	-28 (parafina) - skrzep
		0 (szkiełko) - WHO III	1 (szkiełko) - WHO II	-1 (szkiełko) - WHO III	- 27 (szkiełko) - WHO III
		1 (parafina) - WHO III	2 (parafina) - WHO II	1 (parafina) - WHO III	-26 (parafina) - WHO III
		3 (szkiełko) - WHO III	3 (parafina) - WHO II	2 (parafina) - WHO III	-25 (szkiełko) - WHO III
				3 (parafina) - WHO III
	4	-3 (szkiełko) - WHO III		-13 (szkiełko) - WHO III	-15 (szkiełko) - WHO II	III
		-2 (parafina) - WHO III		-12 (parafina) - WHO III	-14 (parafina) - WHO II
		-1 (szkiełko) - WHO III		-11 (szkiełko) - WHO III	-13 (szkiełko) - WHO II
		0 (parafina) - WHO III		-10 (parafina) - WHO III	-12 (parafina) - WHO II
		1 (parafina) - WHO III		-9 (parafina) - skrzep
	5	-3 (szkiełko) - WHO III		-3 (szkiełko) - WHO III	-8 (szkiełko) - odczyn (astrogliosis)	IV
		-2 (parafina) - WHO III		-2 (parafina) - WHO III	-7 (parafina) - odczyn
		-1 (szkiełko) - WHO III		-1 (szkiełko) - WHO IV	-6 (szkiełko) - odczyn
		0 (parafina) - WHO III		0 (parafina) - WHO IV	-5 (parafina) - odczyn
	6	-16 (szkiełko) - WHO IV	-3 (parafina) - WHO IV	-2 (szkiełko) - WHO IV	-20 (szkiełko) - WHO IV	IV
		-14 (parafina) - WHO IV	-2 (parafina) - odczyn (astrogliosis)	-1 (parafina) - WHO IV	-19 (parafina) - skąpy materiał (too small sample)
		-13 (parafina) - WHO IV	-1 (parafina) - WHO III	0 (szkiełko) - WHO IV	-18 (szkiełko) WHO IV
			0 (parafina) - odczyn (astrogliosis)
			1 (parafina) - odczyn (astrogliosis)
	7	-4 (parafina) - WHO III		-3 (szkiełko) - WHO III	-8 (szkiełko) - WHO II	III
		-3 (szkiełko) - WHO III		-1 (parafina) - WHO III	-7 (szkiełko) - WHO II
		- 2 (parafina) - WHO III		0 (parafina) - WHO III	-5 (parafina) - WHO II
	8	-18 (szkiełko) - WHO III		-18 (szkiełko) - WHO IV	-3 (szkiełko) - odczyn (astrogliosis)	IV
		-17 (parfina) - skrzep		-17 (parafina) - WHO IV	-2 (parafina) - odczyn
		-15 (szkiełko) - skrzep		-16 (szkiełko) - WHO IV	-1 (szkiełko) - odczyn
		-14 (parafina) - WHO III		-15 (parafina) - WHO IV	0 (parafina) - odczyn
	9	-3 (szkiełko) - WHO II		-3 (szkiełko) - WHO III	-2 (szkiełko) - WHO II	III
	rycina	-2 (parafina) - WHO III		-2 (parafina) - WHO II	-1 (parafina) - WHO II
		-1 (szkiełko) - WHO III		-1 (parafina) - WHO II
		0 (parafina) - WHO III		0 (parafina) - WHO III
				1 (parafina) - WHO III
	10	-4 (szkiełko) - WHO IV		-3 (parafina) - WHO IV	-20 (szkiełko) - odczyn (astrogliosis)	IV
		-3 (parafina) - WHO IV		-2 (parafina) - WHO IV	-19 (parafina) - odczyn
		-2 (parafina) - WHO IV		-1 (parafina) - WHO IV	-18 (szkiełko) - odczyn
					-17 (parafina) - odczyn
	11	-2 (szkiełko) - WHO II		-2 (szkiełko) - odczyn		II
		-1 (parafina) - WHO II		-1 (szkiełko) - WHO II
		0 (parafina) - odczyn		0 (parafina) - WHO II
				1 (parafina) - WHO II
				2 (parafina) - WHO II
				3 (szkiełko) - WHO II
	12	-3 (szkiełko) - WHO III		-1 (szkiełko) - WHO III	-3 (szkiełko) - WHO III	III
		-2 (parafina) - WHO III		0 (parafina) - WHO III	-2 (parafina) - WHO III
		-1 (szkiełko) - WHO III		1 (szkiełko) - WHO III	-1 (szkiełko) - WHO III
		0 (parafina) - WHO III		2 (parafina) - WHO III	0 (parafina) - odczyn (astrogliosis)
	13	-2 (szkiełko) - WHO IV		-1 (szkiełko) - WHO IV		IV
		-1 (parafina) - WHO IV		0 (parafina) - WHO IV
		0 (szkiełko) - WHO IV		1 (szkiełko) - WHO IV
		1 (parafina) - WHO IV		2 (parafina) - WHO IV
	14	-3 (szkiełko) - WHO II		-1 (szkiełko) - WHO III	-18 (szkiełko) - odczyn	III
		-2 (parafina) - odczyn		0 (parafina) - WHO III	-17 (parafina) - odczyn
		-1 (szkiełko) - WHO II		1 (szkiełko) - WHO III	-16 (szkiełko) - odczyn
				2 (parafina) - skąpy materiał
				3 (szkiełko) - WHO III
	15	-35 (szkiełko) - WHO III		-5 (parafina) - odczyn	-3 (szkiełko) - WHO III	IV
		-34 (parafina) - WHO III		-4 (parafina) - WHO III	-2 (parafina) - WHO III
		-33 (szkiełko) - WHO IV		-3 (szkiełko) - WHO III	-1 (szkiełko) - WHO IV
		-32 (parafina) - WHO IV		-2 (parafina) - WHO III	0 (parafina) - WHO IV
		-31 (szkiełko) - WHO IV		-1 (szkiełko) - WHO III
		-30 (parafina) - WHO III		0 (parafina) - WHO IV
	16			-2 (parafina) - odczyn	-9 (szkiełko) - odczyn	II
				-1 (parafina) - odczyn	-8 (parafina) - odczyn
				0 (szkiełko) - odczyn	-7 (szkiełko) - odczyn
				1 (szkiełko) - WHO II
				4 (parafina) - WHO II
				5, (parafina) - WHO II
				6 (parafina) - WHO II
	17	-5 (szkiełko) - WHO IV		-25 (szkiełko) - odczyn		IV
	(rycina obrzeże)	-4 (parafina) - WHO IV		-23 (parafina) - WHO IV
		-3 (szkiełko) - WHO IV		-22 (parafina) - odczyn
		-2 (parafina) - WHO IV
		-1 (parafina) - WHO IV
		0 (parafina) - WHO IV
		1 (parafina) - WHO IV
	18	-5 (parafina) - WHO IV		-5 (szkiełko) - WHO II	-10 (szkiełko) - odczyn	IV
		-3 (szkiełko) - WHO IV		-4 (parafina) - WHO IV	-9 (parafina) - odczyn
		-2 (parafina) - WHO IV		-2 (parafina) - WHO IV	-8 (szkiełko) - WHO II
		0 (parafina) - WHO III		-1 (szkiełko) - WHO IV
				0 (parafina) - martwica nowotworowa (necrosis typical for WHO IV)
	19	-2 (szkiełko) - WHO IV		-6 (szkiełko) - WHO IV	-20 (szkiełko) - WHO III	IV
		-1 (parafina) - WHO IV		-5 (parafina) - WHO IV	-19 (parafina) - WHO III
		0 (szkiełko) - WHO III		-4 (szkiełko) - WHO IV	-18 (szkiełko) - WHO III
		1 (parafina) - WHO IV		-3 (parafina) - WHO IV	-17 (parafina) - WHO III
		2 (parafina) - WHO IV
	20	-4 (szkiełko) - WHO III		-4 (szkiełko) - WHO III	-12 (szkiełko) - odczyn	III
		-3 (parafina ) - WHO III		-3 (parafina) - WHO III	-11 (parafina) - odczyn
		-2 (szkiełko) - WHO III		-2 (szkiełko) - WHO III	-10 (szkiełko) - odczyn
		-1 (parafina) - WHO III		-1 (parafina) - WHO III	-9 (parafina) - odczyn
		0 (szkiełko) - WHO III		0 (parafina) - WHO III
		1 (parafina) - WHO III
	21			-3 (szkiełko) - WHO III	-11 (szkiełko) - WHO II	III
				-2 (parafina) - WHO III	-10 (parafina) - skąpy materiał
				-1 (szkiełko) - WHO III	-9 (szkiełko) - skrzep
				0 (parafina) - WHO III	-8 (parafina) - skrzep
				1 (parafina) - WHO III
	22	-33 (szkiełko) - WHO III		-17 (szkiełko) - skrzep	-13 (szkiełko) - WHO III	IV
		-32 (parafina) - WHO III		-16 (parafina) - martwica nowotworowa	-12 (parafina) - skąpy materiał)
		-31 (szkiełko) - skrzep (clot)		-15 (szkiełko) - martwica nowotworowa	-11 (szkiełko) - WHO III
		-30 (parafina) - skąpy materiał		-14 (parafina) - WHO IV
		-29 (szkiełko) - WHO III
	23			-40 (szkiełko) - WHO III	-45 (szkiełko) - WHO III	IV
				-39 (parafina) - WHO III	-44 (parafina) - WHO III
				-38 (parafina) - WHO IV	-43 (szkiełko) - WHO III
				-37 (szkiełko) - WHO IV
				-36,(parafina) - WHO III
				-35 (parafina) - WHO III
				-34 (szkiełko) - WHO IV
